# Supplementary material for: A method for determining haploid and triploid genotypes and their association with vascular phenotypes in Williams syndrome and 7q11.23 duplication syndrome
Source: BMC Med Genet. 2018 Apr 4;19:53. doi: 10.1186/s12881-018-0563-3 (PMC5883342; doi:10.1186/s12881-018-0563-3)
Supplement: Supplementary file 1 — R script used for analyses. This file contains R code used to identify CNV genotypes and to perform association analyses with haploid genotypes. (R 4 kb) [file 12881_2018_563_MOESM1_ESM.r]

#R Code used to make individual genotype calls for participants with hemideletions and duplications 
#Written by Michael D. Gregory, MD, Section on Integrative Neuroimaging, NIMH, NIH
#Email comments/questions: gregorymd@mail.nih.gov
#Last updated 02-08-18
#
#To use this code, files output for PennCNV from GenomeStudio with Gtype, LRR and BAF for each participant
#must be available. 
#
#PennCNV should have been run and chromosome/genetic region of interest should be known
#Edit variables below to match participant lists, prefix for files from GenomeStudio, 
#Chromosome of interest and base pairs where CNV of interest starts/stops
#
#After reading in files and visualizing BAF values, edit call thresholds below for best results

#EDIT THESE VARIABLES TO MATCH REGION OF INTEREST AND PARTICIPANTS
dupsublist=<insert file list for subs with duplications>
delsublist=<insert file list for subs with hemideletions>
PennPrefix=<Prefix used for PennCNV from file output from GenomeStudio with LRR and BAF>
chr=<chr interested in>
bps=<starting basepair>
bpe=<ending basepair>

#EDIT THESE to list upper/lower threshold for genotype calls for deletions
Athresh=0.25
Bthresh=0.75

#EDIT THESE to list upper/lower threshold for genotype calls for duplications
AAAthresh=0.12
AABthresh1=0.2
AABthresh2=0.45
ABBthresh1=0.55
ABBthresh2=0.8
BBBthresh=0.88

#get first columns from GenomeStudio file with SNP name, chr and pos
dupsubs = read.table(dupsublist)
fid = paste(PennPrefix,dupsubs[1,1],sep="")
tmp=read.table(fid,h=T,sep="\t")
tmp=subset(tmp, Chr==chr & Position>bps & Position<bpe )
dups=tmp[,c(1,3)]

#read in LRR and BAF for participants with duplications
#WARNING, reading in files could take a while depending on number of participants and number of SNPs
for (s in dupsubs[,1]){
  fid=paste(PennPrefix,s,sep="")
  tmp=read.table(fid,h=T,sep="\t")
  tmp=subset(tmp, Chr==chr & Position>bps & Position<bpe )
  dups=merge(dups,tmp)
}
dups=dups[order(dups$Position),]

#read in LRR and BAF for participants with hemideletions
#WARNING, reading in files could take a while depending on number of participants and number of SNPs
delsubs=read.table(delsublist)
dels=dups[,1:3]
for (s in delsubs[,1]){
  fid=paste(PennPrefix,s,sep="")
  tmp=read.table(fid,h=T,sep="\t")
  tmp=subset(tmp, Chr==chr & Position>bps & Position<bpe )
  dels=merge(dels,tmp)
}
dels=dels[order(dels$Position),]

#Plot BAF for duplications to determine thresholds for calls
plot(0,0,xlim=c(bps,bpe),ylim=c(0,1))
cl=topo.colors(40)
for (i in 1:(ncol(dups)/3-1)){
  tmp=dups[,i*3+3]
  points(dups$Position,tmp,col=cl[i])
}

#Plot BAF for hemideletions to determine thresholds for calls
plot(0,0,xlim=c(bps,bpe),ylim=c(0,1))
cl=heat.colors(40)
for (i in 1:(ncol(dels)/3-1)){
  tmp=dels[,i*3+3]
  points(dels$Position,tmp,col=cl[i])
}


#make duplication calls
dupcalls=as.data.frame(dups[,6])
dupnames=colnames(dups)
colnames(dupcalls)[1]=dupnames[4]
for (i in 2:(ncol(dups)/3-1)){
  dupcalls=cbind(dupcalls,dups[,i*3+3])
  colnames(dupcalls)[i]=dupnames[i*3+1]
}
dupcalls[(dupcalls>BBBthresh)]="BBB"
dupcalls[(dupcalls<AAAthresh)]="AAA"
dupcalls[(dupcalls>AABthresh1&dupcalls<AABthresh2)]="AAB"
dupcalls[(dupcalls>ABBthresh1&dupcalls<ABBthresh2)]="ABB"
dupcalls[!((dupcalls=="AAA")|(dupcalls=="AAB")|(dupcalls=="ABB")|(dupcalls=="BBB"))]=NA
dupcalls=cbind(dups[,c(1:3)],dupcalls)

#make deletion calls
delcalls=as.data.frame(dels[,6])
delnames=colnames(dels)
colnames(delcalls)[1]=delnames[4]
for (i in 2:(ncol(dels)/3-1)){
  delcalls=cbind(delcalls,dels[,i*3+3])
  colnames(delcalls)[i]=delnames[i*3+1]
}
delcalls[(delcalls>Bthresh)]="B"
delcalls[(delcalls<Athresh)]="A"
delcalls[!((delcalls=="A")|(delcalls=="B"))]=NA
delcalls=cbind(dels[,c(1:3)],delcalls)

#Code to relate deletion calls to a phenotype
phenfid=<insert filename for phenotype file here>
phen=read.table(phenfid)
colnames(phen)=c("subj","aortopathy")
delcalls2=as.data.frame(t(delcalls))
for (i in 1:ncol(delcalls2)){
  colnames(delcalls2)[i]=as.character(delcalls$Name[i])
}
delcalls2$subj=gsub(".GType","",row.names(delcalls2))
delmerged=merge(phen,delcalls2,by = "subj")
snplist=delcalls[,c(1:3)]
for (i in 3:ncol(delmerged)){
  tbl=table(delmerged$aortopathy,as.vector(delmerged[,i]))
  if (ncol(tbl)>1) {
    tmp=chisq.test(tbl,correct=F)
    snplist$P[i-2]=tmp$p.value
  } else {
    snplist$P[i-2]=NA
  }
}
